# Supplementary material for: Metabolic Pathways Involved in Formation of Spontaneous and Lipopolysaccharide-Induced Neutrophil Extracellular Traps (NETs) Differ in Obesity and Systemic Inflammation
Source: Int J Mol Sci. 2021 Jul 19;22(14):7718. doi: 10.3390/ijms22147718 (PMC8303382; doi:10.3390/ijms22147718)
Supplement: Supplementary file 1 [file ijms-22-07718-s001.zip]

Archive with 1 entries (1 files):
- ijms-1251580-supplementary.pdf
